# Supplementary material for: Assay interference and off-target liabilities of reported histone acetyltransferase inhibitors
Source: Nat Commun. 2017 Nov 15;8:1527. doi: 10.1038/s41467-017-01657-3 (PMC5688144; doi:10.1038/s41467-017-01657-3)
Supplement: Supplementary file 3 — Supplementary Data 1 [file 41467_2017_1657_MOESM3_ESM.csv]

Compound number	Compound alias	SMILES	ALARM NMR, (+) DTT	ALARM NMR, (-) DTT	ALARM NMR interpretation	HRP-PR redox counter-screen, + DTT	HRP-PR redox counter-screen, - DTT	AmpC aggregation counter-screen	UPLC-MS GSH counter-screen	GSH adduct comments	UPLC-MS buffer stability counter-screen	UPLC-MS CoA counter-screen	CoA adduct comments	Absorbance counter-screen	Absorption max (nm)	Molar absorptivity (M-1 cm-1)	Fluorescence counter-screen	Fluorophore interference	Quenching counter-screen	PAINS	Lilly Rules alert	REOS	MW	cLogP	Abbott Physicochemical Tier
1	C646	O=C(O)C1=CC=C(N2N=C(C)/C(C2=O)=C\C3=CC=C(C4=CC(C)=C(C)C=C4[N+]([O-])=O)O3)C=C1	Negative	Positive	Thiol-reactive	Negative	Negative	Detergent-sensitive (activator)	Positive	Direct detection (adduct structure proposed; + ESI mode, 753 m/z)	Gross degradation observed; loss of parent peak, appearance of new peaks	Positive	Direct detection (adduct structure proposed; - ESI mode, 1212 m/z)	Flagged	405	18000	Negative		Flagged	Yes	Yes	No	445.4	4.24	5
2	NU-9056	C1(SSC2=CC=NS2)=CC=NS1	Negative	Positive	Thiol-reactive	Negative	Negative	Detergent-insensitive	Positive	Indirect detection (loss of parent compound)	Grossly stable	Positive	Indirect detection (loss of parent compound)	Negative	290		Negative		Negative	No	Yes	Yes	232.4	2.82	2
3	PU141	O=C1N(CC2=CC=C(C(F)(F)F)C=C2)SC3=NC=CC=C31	Negative	Positive	Thiol-reactive	Negative	Negative	Detergent-insensitive	Positive	Direct detection (adduct structure proposed with loss of GSH; + ESI mode, 313 m/z)	Grossly stable	Positive	Direct detection (adduct structure proposed with loss of GSH; + ESI mode, 311 m/z)	Flagged	315	2700	Flagged	4MU, AlexaFluor 350	Negative	Yes	Yes	No	310.3	3.1	2
4	EML425	O=C(/C(C(N1CC2=CC=CC=C2)=O)=C/C3=C(C)C=C(O)C=C3C)N(CC4=CC=CC=C4)C1=O	Negative	Positive	Thiol-reactive			Detergent-sensitive	Negative	Not detected	Grossly stable	Negative	Not detected	Flagged	425	2700	Negative		Flagged	Yes	Yes	No	440.5	4.69	7
5	L002	O=S(C1=CC=C(OC)C=C1)(O/N=C2C=C(C)C(C(C)=C\2)=O)=O	Negative	Positive	Thiol-reactive	Negative	Negative	Detergent-insensitive	Positive	Direct detection (adduct structure proposed; + ESI mode, 441 m/z)	Gross degradation observed; loss of parent peak	Positive	Direct detection (adduct structure proposed; - ESI mode, 900 m/z)	Negative	290		Negative		Negative	Yes	Yes	No	321.4	2.46	2
6	MB-3	O=C(O[C@H](CCC)[C@H]1C(O)=O)C1=C	Negative	Positive	Thiol-reactive	Negative	Negative	Detergent-insensitive	Positive	Direct detection (adduct structure proposed; + ESI mode, 492 m/z)	Grossly stable	Positive	Direct detection (adduct structure proposed; - ESI mode, 950 m/z)	Negative	Nominal		Negative		Flagged	No	Yes	Yes	184.2	1.3	1
7	CPTH2	ClC(C=C1)=CC=C1C2=CSC(N/N=C3CCCC\3)=N2	Negative	Positive	Thiol-reactive	Negative	Negative	Detergent-sensitive	Indeterminate		Gross degradation observed; loss of parent peak, appearance of new peaks	Indeterminate		Negative	285		Negative		Flagged	No	Yes	No	291.8	4.2	5
8	Plumbagin	O=C1C(O)=CC(C2=C(O)C=CC=C21)=O	Negative	Positive	Thiol-reactive	Positive	Negative	Detergent-insensitive	Positive	Direct detection (adduct structure proposed; + ESI mode, 496 m/z)	Grossly stable	Positive	Direct detection (adduct structure proposed; - ESI mode, 954 m/z)	Flagged	420	3200	Negative		Negative	Yes	Yes	Yes	190.2	1.77	2
9	Embelin	CCCCCCCCCCCC1=C(O)C(C=C(O)C1=O)=O	Positive	Positive	Thiol-reactive, nonspecific perturbation	Negative	Negative	Detergent-sensitive	Positive	Direct detection (adduct structure proposed; + ESI mode, 602 m/z)	Grossly stable	Positive	Direct detection (adduct structure proposed; - ESI mode, 1060 m/z)	Flagged	315	21000	Negative		Flagged	Yes	Yes	Yes	294.4	5.42	4
10	(-)-Epigallocatechin gallate	C1[C@H]([C@H](OC2=CC(=CC(=C21)O)O)C3=CC(=C(C(=C3)O)O)O)OC(=O)C4=CC(=C(C(=C4)O)O)O	Negative	Positive	Thiol-reactive			Detergent-insensitive	Positive	Direct detection (adduct structure proposed; + ESI mode, 764 m/z)	Gross degradation observed; loss of parent peak, appearance of new peaks	Negative	Not detected	Negative	290		Negative		Flagged	Yes	Yes	Yes	458.4	1.74	7
11	Curcumin	COC1=C(C=CC(=C1)C=CC(=O)CC(=O)C=CC2=CC(=C(C=C2)O)OC)O	Negative	Partial	Equivocal			Detergent-sensitive	Positive	Direct detection (adduct structure proposed; + ESI mode, 676 m/z)	Gross degradation observed; loss of parent peak, appearance of new peaks	Positive	Direct detection (adduct structure proposed; - ESI mode, 1134 m/z)	Flagged	425	20000	Negative		Flagged	Yes	Yes	No	368.4	3.2	2
12	HAT inhibitor II	OC(C=C1)=C(Br)C=C1/C=C2CCC/C(C\2=O)=C\C3=CC=C(O)C(Br)=C3	Negative	Partial	Equivocal	Negative	Negative	Detergent-sensitive	Negative	Not detected	Gross degradation observed; loss of parent peak	Negative	Not detected	Flagged	355	5100	Negative		Flagged	Yes	Yes	Yes	464.2	5.73	7
13	Garcinol	CC(=CC[C@@H]1C[C@@]2(C(=O)C(=C(C3=CC(=C(C=C3)O)O)O)C(=O)[C@@](C2=O)(C1(C)C)CC=C(C)C)C[C@H](CC=C(C)C)C(=C)C)C	Positive	Positive	Nonspecific perturbation	Negative	Negative	Detergent-sensitive	Negative	Not detected (see JL Dahlin et al, PLOS ONE 2013)		Negative	Not detected	Negative	290		Negative		Flagged	Yes	Yes	Yes	602.8	10.29	7
14	Anacardic acid	CCCCCCCCCCCCCCCC1=C(C(=CC=C1)O)C(=O)O	Positive	Positive	Nonspecific perturbation	Negative	Negative	Detergent-sensitive	Negative	Not detected		Negative	Not detected	Negative	305		Negative		Flagged	No	Yes	Yes	348.5	9.27	7
15	MG 149	OC1=C(C(O)=O)C(CCC2=CC=C(CCCCCCC)C=C2)=CC=C1	Positive	Positive	Nonspecific perturbation	Negative	Negative	Detergent-insensitive	Negative	Not detected		Negative	Not detected	Negative	300		Negative		Flagged	No	Yes	Yes	340.5	7.37	7
16	Gossypol	OC1=C(O)C(C(C)C)=C(C=C(C)C(C2=C(O)C(C(C([H])=O)=C(O)C(O)=C3C(C)C)=C3C=C2C)=C4O)C4=C1C([H])=O	Positive	Positive	Nonspecific perturbation	Positive	Positive	Detergent-sensitive						Flagged	385	22000	Negative		Flagged	Yes	Yes	Yes	518.6	6.93	7
17	CTK7A	OC(C=C1)=C(OC)C=C1/C=C/C2=NN(C3=CC=C(C([O-])=O)C=C3)C(/C=C/C4=CC=C(O)C(OC)=C4)=C2.[Na+]	Positive	Positive	Nonspecific perturbation (new peaks)	Negative	Negative	Detergent-sensitive (activator)	Negative	Not detected		Negative	Not detected	Flagged	325	30000	Negative		Flagged	No	No	Yes	484.5	5.26	6
18	Windorphen	COC1=CC=C(C=C1)/C(C=O)=C(C2=CC=C(OC)C=C2)/Cl	Negative	Negative	Inert as tested	Negative	Negative	Detergent-insensitive	Positive	Direct detection (adduct structure proposed; + ESI mode, 574 m/z)	Grossly stable	Negative	Not detected	Flagged	345	4300	Negative		Flagged	No	Yes	No	302.8	3.81	2
19	LoCAM	O=C(OCC)/C(C(OCC)=O)=C\CCCCCCCCCCCCCC	Negative	Negative	Inert as tested	Negative	Negative	Detergent-sensitive	Negative	Not detected		Negative	Not detected	Negative	Nominal		Negative		Negative	No	Yes	Yes	368.6	8.67	7
20	TH1834	O=C(O)CN(N=N1)N=C1C(C=C2)=CC=C2CN(CCCCOC3=CC=C(CN4CCCC4)C=C3)CCC5=CC=CC=C5.Cl.Cl	Negative	Negative	Inert as tested	Negative	Negative	Detergent-sensitive (activator)	Negative	Not detected		Negative	Not detected	Negative	Nominal		Negative		Flagged	No	Yes	Yes	568.7	3.69	7
21	N-[(2-chloro-6-fluorophenyl)methyl]-2-(2,5-dioxo-4-phenyl-4-propylimidazolidin-1-yl)-N-methylacetamide	O=C(CN1C(C(CCC)(C2=CC=CC=C2)NC1=O)=O)N(C)CC3=C(Cl)C=CC=C3F	Negative	Negative	Inert as tested	Negative	Negative	Detergent-insensitive	Negative	Not detected	Grossly stable	Negative	Not detected	Negative	Nominal		Negative		Flagged	No	No	No	431.9	3.66	5
22	CTx-1		Negative	Negative	Inert as tested	Negative		Detergent-insensitive	Negative	Not detected	Grossly stable	Negative	Not detected	Negative	Nominal					No	Yes	No	344	2.7	2
23	Lys-CoA	O=C(CSCCNC(CCNC(C(C(C)(COP(O)(OP(O)(OC[C@H]1O[C@H]([C@@H]([C@@H]1OP(O)(O)=O)O)N2C=NC3=C2N=CN=C3N)=O)=O)C)O)=O)=O)NCCCC[C@H](C(N)=O)NC(C)=O	Negative	Negative	Inert as tested	Negative	Negative	Detergent-insensitive												No	Yes	Yes	994.8	-6.71	7
24	JMC2015-6a	OC1=C(SCCC(O)=O)C=C(NS(=O)(C2=CC=C(Br)C=C2)=O)C3=CC=CC=C31
25	JMC2015-6e	OC1=C(Br)C=C(NS(=O)(C2=CC=C(Cl)C=C2)=O)C3=CC=CC=C31
26	JMC2015-2a	BrC1=CC([N+]([O-])=O)=C(SC2=C(N=CN3)C3=NC=N2)C4=NSN=C41
27	JMC2015-3a	CNC1=NC(C2=CC=CC=C2)=[N+](C3=CC=CC=C3)S1.[Cl-]
