# Supplementary material for: Assay interference and off-target liabilities of reported histone acetyltransferase inhibitors
Source: Nat Commun. 2017 Nov 15;8:1527. doi: 10.1038/s41467-017-01657-3 (PMC5688144; doi:10.1038/s41467-017-01657-3)
Supplement: Supplementary file 4 — Supplementary Data 2 [file 41467_2017_1657_MOESM4_ESM.xlsx]

## Sheet: 1-Total Citations
Abdel-Fattah Ragab, F., Abdel-Gawad, N.M., Georgey, H.H. & Said, M.F. Pyrazolone derivatives: synthesis, anti-inflammatory, analgesic, quantitative structure-activity relationship and in vitro studies. Chem. Pharm. Bull. 61, 834-845 (2013).
Aka, J.A., Kim, G.-W. & Yang, X.-J. K-acetylation and its enzymes: overview and new developments. Handb. Exp. Pharmacol. 206, 1-12 (2011).
Alamdari, N., Aversa, Z., Castillero, E. & Hasselgren, P.-O. Acetylation and deacetylation-novel factors in muscle wasting. Metab., Clin. Exp. 62, 1-11 (2013).
Alvarez, R., Altucci, L., Gronemeyer, H. & de Lera, A.R. Epigenetic multiple modulators. Curr. Top. Med. Chem. (Sharjah, United Arab Emirates) 11, 2749-2787 (2011).
Andersen, J.L. et al. A Biotin Switch-Based Proteomics Approach Identifies 14-3-3ζ as a Target of Sirt1 in the Metabolic Regulation of Caspase-2. Mol. Cell 43, 834-842 (2011).
Andreoli, F. & Del Rio, A. Computer-aided Molecular Design of Compounds Targeting Histone Modifying Enzymes. Comput. Struct. Biotechnol. J. 13, 358-365 (2015).
Arif, M., Senapati, P., Shandilya, J. & Kundu, T.K. Protein lysine acetylation in cellular function and its role in cancer manifestation. Biochim. Biophys. Acta, Gene Regul. Mech. 1799, 702-716 (2010).
Arrowsmith, C.H., Bountra, C., Fish, P.V., Lee, K. & Schapira, M. Epigenetic protein families: a new frontier for drug discovery. Nat. Rev. Drug Discovery 11, 384-400 (2012).
Aslan, J.E. et al. Lysine acetyltransfer supports platelet function. J. Thromb. Haemostasis 13, 1908-1917 (2015).
Aversa, Z., Alamdari, N. & Hasselgren, P.-O. Molecules modulating gene transcription during muscle wasting in cancer, sepsis, and other critical illness. Crit. Rev. Clin. Lab. Sci. 48, 71-86 (2011).
Baell, J.B. Observations on screening-based research and some concerning trends in the literature. Future Med. Chem. 2, 1529-1546 (2010).
Baell, J.B., Ferrins, L., Falk, H. & Nikolakopoulos, G. PAINS: Relevance to Tool Compound Discovery and Fragment-Based Screening. Aust. J. Chem. 66, 1483-1494 (2013).
Baruch, K. et al. Breaking immune tolerance by targeting Foxp3+ regulatory T cells mitigates Alzheimer's disease pathology. Nat. Commun. 6, 7967 (2015).
Benoit, Y.D., Guezguez, B., Boyd, A.L. & Bhatia, M. Molecular Pathways: Epigenetic Modulation of Wnt-Glycogen Synthase Kinase-3 Signaling to Target Human Cancer Stem Cells. Clin. Cancer Res. 20, 5372-5378 (2014).
Biswas, S. & Rao, C.M. Epigenetics in cancer: Fundamentals and Beyond. Pharmacol. Ther. 173, 118-134 (2017).
Bose, D.A. et al. RNA binding to CBP stimulates histone acetylation and transcription. Cell (Cambridge, MA, U. S.) 168, 135-149.e22 (2017).
Bulic, A. et al. A permissive chromatin structure is adopted prior to site-specific DNA demethylation of developmentally expressed genes involved in macronuclear differentiation. Epigenet. Chromatin 6, 5 (2013).
Buuh, Z.Y., Lyu, Z. & Wang, R.E. Interrogating the Roles of Post-Translational Modifications of Non-Histone Proteins. J. Med. Chem., Ahead of Print (2017).
Cabezas-Cruz, A., Lancelot, J., Caby, S., Oliveira, G. & Pierce, R.J. Epigenetic control of gene function in schistosomes: a source of therapeutic targets? Front. Genet. 5, 1-12 (2014).
Castellano, S. et al. Identification of Structural Features of 2-Alkylidene-1,3-Dicarbonyl Derivatives that Induce Inhibition and/or Activation of Histone Acetyltransferases KAT3B/p300 and KAT2B/PCAF. ChemMedChem 10, 144-157 (2015).
Chan, S.T.S. et al. Structural Elucidation and Synthesis of Eudistidine A: An Unusual Polycyclic Marine Alkaloid that Blocks Interaction of the Protein Binding Domains of p300 and HIF-1α. J. Am. Chem. Soc. 137, 5569-5575 (2015).
Chen, H. et al. MacroH2A1.1 and PARP-1 cooperate to regulate transcription by promoting CBP-mediated H2B acetylation. Nat. Struct. Mol. Biol. 21, 981-989 (2014).
Chin, L.-H., Hsu, S.-P., Zhong, W.-B. & Liang, Y.-C. Involvement of cysteine-rich protein 61 in the epidermal growth factor-induced migration of human anaplastic thyroid cancer cells. Mol. Carcinog. 55, 622-632 (2016).
Comer, B.S., Ba, M., Singer, C.A. & Gerthoffer, W.T. Epigenetic targets for novel therapies of lung diseases. Pharmacol. Ther. 147, 91-110 (2015).
Conrad, R.J. & Ott, M. Therapeutics Targeting Protein Acetylation Perturb Latency of Human Viruses. ACS Chem. Biol. 11, 669-680 (2016).
Conte, M. & Altucci, L. Molecular Pathways: The Complexity of the Epigenome in Cancer and Recent Clinical Advances. Clin. Cancer Res. 18, 5526-5534 (2012).
Crump, N.T. et al. Dynamic acetylation of all lysine-4 trimethylated histone H3 is evolutionarily conserved and mediated by p300/CBP. Proc. Natl. Acad. Sci. U. S. A. 108, 7814-7819, S7814/1-S7814/6 (2011).
Dan, J., Yang, J., Liu, Y., Xiao, A. & Liu, L. Roles for Histone Acetylation in Regulation of Telomere Elongation and Two-cell State in Mouse ES Cells. J. Cell. Physiol. 230, 2337-2344 (2015).
Dancy, B.M. & Cole, P.A. Protein Lysine Acetylation by p300/CBP. Chem. Rev. (Washington, DC, U. S.) 115, 2419-2452 (2015).
Dancy, B.M. et al. Live-Cell Studies of p300/CBP Histone Acetyltransferase Activity and Inhibition. ChemBioChem 13, 2113-2121, S2113/1-S2113/8 (2012).
Dangi-Garimella, S., Sahai, V., Ebine, K., Kumar, K. & Munshi, H.G. Three-dimensional collagen I promotes gemcitabine resistance in vitro in pancreatic cancer cells through HMGA2-dependent histone acetyltransferase expression. PLoS One 8, e64566 (2013).
Dekker, F.J., van den Bosch, T. & Martin, N.I. Small molecule inhibitors of histone acetyltransferases and deacetylases are potential drugs for inflammatory diseases. Drug Discovery Today 19, 654-660 (2014).
Di Costanzo, A., Del Gaudio, N., Migliaccio, A. & Altucci, L. Epigenetic drugs against cancer: an evolving landscape. Arch. Toxicol. 88, 1651-1668 (2014).
Di, M.M., Del, B.D. & Trisciuoglio, D. The multifaceted role of lysine acetylation in cancer: prognostic biomarker and therapeutic target. Oncotarget 7, 55789-55810 (2016).
Ding, L., Yang, M., Lv, G., Ding, L. & Zhao, T. Roles of p300 and cyclic adenosine monophosphate response element binding protein in high glucose-induced hypoxia-inducible factor 1α inactivation under hypoxic conditions. J Diabetes Investig 8, 277-285 (2017).
Diviani, D. et al. Small-Molecule Protein-Protein Interaction Inhibitor of Oncogenic Rho Signaling. Cell Chem. Biol. 23, 1135-1146 (2016).
Dorjsuren, D. et al. Diverse small molecule inhibitors of human apurinic/apyrimidinic endonuclease APE1 identified from a screen of a large public collection. PLoS One 7, e47974 (2012).
Eckey, M. et al. The corepressor activity of Alien is controlled by CREB-binding protein/p300. FEBS J. 280, 1861-1868 (2013).
Eglen, R.M. & Reisine, T. Screening for compounds that modulate epigenetic regulation of the transcriptome: an overview. J. Biomol. Screening 16, 1137-1152 (2011).
el Bahhaj, F., Dekker, F.J., Martinet, N. & Bertrand, P. Delivery of epidrugs. Drug Discovery Today 19, 1337-1352 (2014).
Falk, H. et al. An efficient high-throughput screening method for MYST family acetyltransferases, a new class of epigenetic drug targets. J. Biomol. Screening 16, 1196-1205 (2011).
Fanelli, F., Raimondi, F., Diviani, D. & Del Vescovo, D. Screening methods for identifying anticancer agents for use in the inhibition of the Lbc-RhoA protein interaction, and in particular for the treatment of cancer. 69pp. (Universita degli Studi di Modena e Reggio Emilia, Italy; University of Lausanne . 2015).
Farria, A., Li, W. & Dent, S.Y.R. KATs in cancer: functions and therapies. Oncogene 34, 4901-4913 (2015).
Fass, D.M. et al. Histone acetylation and deacetylation. Vol. 1 515-561 (Wiley-Blackwell, 2012).
Ferri, F. et al. TRIM33 switches off Ifnb1 gene transcription during the late phase of macrophage activation. Nat. Commun. 6, 8900 (2015).
Fiegler, N. et al. Downregulation of the activating NKp30 ligand B7-H6 by HDAC inhibitors impairs tumor cell recognition by NK cells. Blood 122, 684-693 (2013).
Finley, A. & Copeland, R.A. Small Molecule Control of Chromatin Remodeling. Chem. Biol. (Oxford, U. K.) 21, 1196-1210 (2014).
Flici, H. et al. Interlocked loops trigger lineage specification and stable fates in the Drosophila nervous system. Nat. Commun. 5, 4484 (2014).
Florean, C., Schnekenburger, M., Grandjenette, C., Dicato, M. & Diederich, M. Epigenomics of leukemia: from mechanisms to therapeutic applications. Epigenomics 3, 581-609 (2011).
Fong, C.Y., Morison, J. & Dawson, M.A. Epigenetics in the hematologic malignancies. Haematologica 99, 1772-1783, 12 pp. (2014).
Furdas, S.D. et al. Pyrido- and benzisothiazolones as inhibitors of histone acetyltransferases (HATs). MedChemComm 5, 1856-1862 (2014).
Furdas, S.D., Kannan, S., Sippl, W. & Jung, M. Small Molecule Inhibitors of Histone Acetyltransferases as Epigenetic Tools and Drug Candidates. Arch. Pharm. (Weinheim, Ger.) 345, 7-21 (2012).
Furdas, S.D., Shekfeh, S., Kannan, S., Sippl, W. & Jung, M. Rhodanine carboxylic acids as novel inhibitors of histone acetyltransferases. MedChemComm 3, 305-311 (2012).
Gaddis, M., Gerrard, D., Frietze, S. & Farnham, P.J. Altering cancer transcriptomes using epigenomic inhibitors. Epigenet. Chromatin 8, 1-27 (2015).
Gajer, J.M. et al. Histone acetyltransferase inhibitors block neuroblastoma cell growth in vivo. Oncogenesis 4, e137 (2015).
Gallagher, D. et al. Ankrd11 Is a Chromatin Regulator Involved in Autism that Is Essential for Neural Development. Dev. Cell 32, 31-42 (2015).
Ganguly, S. et al. Targeting HSF1 disrupts HSP90 chaperone function in chronic lymphocytic leukemia. Oncotarget 6, 31767-79 (2015).
Gao, X.-N. et al. A histone acetyltransferase p300 inhibitor C646 induces cell cycle arrest and apoptosis selectively in AML1-ETO-positive AML cells. PLoS One 8, e55481 (2013).
Ghizzoni, M., Haisma, H.J., Maarsingh, H. & Dekker, F.J. Histone acetyltransferases are crucial regulators in NF-κB mediated inflammation. Drug Discovery Today 16, 504-511 (2011).
Giotopoulos, G. et al. The epigenetic regulators CBP and p300 facilitate leukemogenesis and represent therapeutic targets in acute myeloid leukemia. Oncogene 35, 279-289 (2016).
Gong, F., Chiu, L.-Y. & Miller, K.M. Acetylation reader proteins: linking acetylation signaling to genome maintenance and cancer. PLoS Genet. 12, e1006272/1-e1006272/23 (2016).
Graca, I. et al. Epigenetic modulators as therapeutic targets in prostate cancer. Clin Epigenetics 8, 98 (2016).
Gunther, J., Seyfert, H.-M., Petzl, W., Zerbe, H. & Schuberth, H.-J. TLR ligands, but not modulators of histone modifiers, can induce the complex immune response pattern of endotoxin tolerance in mammary epithelial cells. Innate Immun 23, 155-164 (2017).
Hancock, W.W., Albelda, S.M. & Cole, P.A. Compositions and methods comprising inhibitors of a histone/protein acetyltransferase (HAT) for treating FOXP3+Treg related diseases such as cancer. 37pp. (The Children's Hospital of Philadelphia, USA; The Trustees of the University of Pennsylvania; The Johns Hopkins University School of Medicine . 2012).
Heerboth, S. et al. Use of epigenetic drugs in disease: an overview. Genet. Epigenet. 6, 9-19, 11 (2014).
Heightman, T.D. Therapeutic prospects for epigenetic modulation. Expert Opin. Ther. Targets 15, 729-740 (2011).
Heinke, R., Carlino, L., Kannan, S., Jung, M. & Sippl, W. Computer- and structure-based lead design for epigenetic targets. Bioorg. Med. Chem. 19, 3605-3615 (2011).
Henry, R.A., Kuo, Y.-M., Bhattacharjee, V., Yen, T.J. & Andrews, A.J. Changing the Selectivity of p300 by Acetyl-CoA Modulation of Histone Acetylation. ACS Chem. Biol. 10, 146-156 (2015).
Hessmann, E., Schneider, G., Ellenrieder, V. & Siveke, J.T. MYC in pancreatic cancer: novel mechanistic insights and their translation into therapeutic strategies. Oncogene 35, 1609-1618 (2016).
Hewings, D.S. et al. 3,5-Dimethylisoxazoles Act As Acetyl-lysine-mimetic Bromodomain Ligands. J. Med. Chem. 54, 6761-6770 (2011).
Hou, X. et al. Enhancing the Sensitivity of Pharmacophore-Based Virtual Screening by Incorporating Customized ZBG Features: A Case Study Using Histone Deacetylase 8. J. Chem. Inf. Model. 55, 861-871 (2015).
Hsu, D.-W., Chubb, J.R., Muramoto, T., Pears, C.J. & Mahadevan, L.C. Dynamic acetylation of lysine-4-trimethylated histone H3 and H3 variant biology in a simple multicellular eukaryote. Nucleic Acids Res. 40, 7247-7256 (2012).
Huang, C. et al. Methylene blue increases the amount of HSF1 through promotion of PKA-mediated increase in HSF1-p300 interaction. Int. J. Biochem. Cell Biol. 84, 75-88 (2017).
Imai, K., Okamoto, T. & Ochiai, K. Involvement of Sp1 in Butyric Acid-Induced HIV-1 Gene Expression. Cell. Physiol. Biochem. 37, 853-865 (2015).
Jones, P. Development of second generation epigenetic agents. MedChemComm 3, 135-161 (2012).
Josefowicz, S.Z. et al. Chromatin Kinases Act on Transcription Factors and Histone Tails in Regulation of Inducible Transcription. Mol. Cell 64, 347-361 (2016).
Karukurichi, K.R. & Cole, P.A. Probing the reaction coordinate of the p300/CBP histone acetyltransferase with bisubstrate analogs. Bioorg. Chem. 39, 42-47 (2011).
Kasper, L.H. et al. CBP/p300 double null cells reveal effect of coactivator level and diversity on CREB transactivation. EMBO J. 29, 3660-3672 (2010).
Kaypee, S. et al. Aberrant lysine acetylation in tumorigenesis: Implications in the development of therapeutics. Pharmacol. Ther. 162, 98-119 (2016).
Kesicki, E.A., Kluge, A.F., Patane, M.A., Van Drie, J.H., Jr. & Wang, C. Thiazolidinedione derivatives as HAT inhibitors and their preparation. 104 pp. (AbbVie Inc., USA . 2016).
Kesicki, E.A., Wang, C., Patane, M.A., Kluge, A.F. & Van Drie, J.H., Jr. Imidazolidinediones and oxazolidinediones as HAT inhibitors and their preparation. 121 pp. (AbbVie Inc., USA . 2016).
Khan, D.H. et al. Mitogen-induced distinct epialleles are phosphorylated at either H3S10 or H3S28, depending on H3K27 acetylation. Mol Biol Cell 28, 817-824 (2017).
Kim, G.-W. & Yang, X.-J. Comprehensive lysine acetylomes emerging from bacteria to humans. Trends Biochem. Sci. 36, 211-220 (2011).
Kolovos, P. et al. Binding of nuclear factor κB to noncanonical consensus sites reveals its multimodal role during the early inflammatory response. Genome Res 26, 1478-1489 (2016).
Koutroutsos, K. et al. Effect of Smad pathway activation on podocyte cell cycle regulation: an immunohistochemical evaluation. Renal Failure 36, 1310-1316 (2014).
Kuchler, K., Jenull, S., Shivarathri, R., Chauhan, N. & Chauhan, N. Fungal KATs/KDACs: A New Highway to Better Antifungal Drugs? PLoS Pathog 12, e1005938 (2016).
Kuo, Y.-M., Henry, R.A. & Andrews, A.J. Measuring specificity in multi-substrate/product systems as a tool to investigate selectivity in vivo. Biochim. Biophys. Acta, Proteins Proteomics 1864, 70-76 (2016).
Kurita, K. et al. Live imaging of H3K9 acetylation in plant cells. Sci. Rep. 7, 45894 (2017).
Kwie, F.H.A. et al. New potent bisubstrate inhibitors of histone acetyltransferase p300: design, synthesis and biological evaluation. Chem. Biol. Drug Des. 77, 86-92 (2010).
Lamparter, C.L. & Winn, L.M. Valproic acid exposure decreases Cbp/p300 protein expression and histone acetyltransferase activity in P19 cells. Toxicol. Appl. Pharmacol. 306, 69-78 (2016).
Lazarova, D. et al. Modulation of Wnt activity and cell physiology by butyrate in LT97 microadenoma cells. J. Cancer (Wyoming, Aust.) 5, 203-213 (2014).
Lee, H.G., Lee, K., Jang, K. & Seo, P.J. Circadian expression profiles of chromatin remodeling factor genes in Arabidopsis. J. Plant Res. 128, 187-199 (2015).
Lee, H.R. et al. Attenuation of β-amyloid-induced tauopathy via activation of CK2α/SIRT1: Targeting for cilostazol. J. Neurosci. Res. 92, 206-217 (2014).
Lee, V.M.Y., Brunden, K.R., Hutton, M. & Trojanowski, J.Q. Developing therapeutic approaches to tau, selected kinases, and related neuronal protein targets. Cold Spring Harbor Perspect. Med. 1, a006437/1-a006437/20 (2011).
Lenoci, A. et al. Quinoline-Based p300 Histone Acetyltransferase Inhibitors with Pro-apoptotic Activity in Human Leukemia U937 Cells. ChemMedChem 9, 542-548 (2014).
Li, G.-B. et al. Identification of new p300 histone acetyltransferase inhibitors from natural products by a customized virtual screening method. RSC Adv. 6, 61137-61140 (2016).
Li, J. et al. Critical role of histone acetylation by p300 in human placental 11β-HSD2 expression. J. Clin. Endocrinol. Metab. 98, E1189-E1197 (2013).
Li, Y. et al. STIM1 Mediates Hypoxia-Driven Hepatocarcinogenesis via Interaction with HIF-1. Cell Rep. 12, 388-395 (2015).
Lillico, R. et al. Inhibitors of enzymes catalyzing modifications to histone lysine residues: structure, function and activity. Future Med. Chem. 8, 879-897 (2016).
Liszczak, G., Arnesen, T. & Marmorstein, R. Structure of a Ternary Naa50p (NAT5/SAN) N-terminal Acetyltransferase Complex Reveals the Molecular Basis for Substrate-specific Acetylation. J. Biol. Chem. 286, 37002-37010, S37002/1-S37002/2 (2011).
Liu, X. et al. MOF as an evolutionarily conserved histone crotonyltransferase and transcriptional activation by histone acetyltransferase-deficient and crotonyltransferase-competent CBP/p300. Cell Discovery 3, 17016 (2017).
Liu, Y. et al. Inhibition of p300 impairs Foxp3+ T regulatory cell function and promotes antitumor immunity. Nat. Med. (N. Y., NY, U. S.) 19, 1173-1177 (2013).
Lonard, D.M. & O'Malley, B.W. Molecular Pathways: Targeting Steroid Receptor Coactivators in Cancer. Clin Cancer Res 22, 5403-5407 (2016).
Lopes da Rosa, J., Bajaj, V., Spoonamore, J. & Kaufman, P.D. A small molecule inhibitor of fungal histone acetyltransferase Rtt109. Bioorg. Med. Chem. Lett. 23, 2853-2859 (2013).
Lu, Q. et al. Perspectives on the discovery of small-molecule modulators for epigenetic processes. J. Biomol. Screening 17, 555-571 (2012).
Ma, D.-L., Chan, D.S.-H., Lee, P., Kwan, M.H.-T. & Leung, C.-H. Molecular modeling of drug-DNA interactions: Virtual screening to structure-based design. Biochimie 93, 1252-1266 (2011).
Maddox, S.A., Watts, C.S. & Schafe, G.E. p300/CBP histone acetyltransferase activity is required for newly acquired and reactivated fear memories in the lateral amygdala. Learn. Mem. 20, 109-119 (2013).
Madeo, F., Pietrocola, F., Eisenberg, T. & Kroemer, G. Caloric restriction mimetics: towards a molecular definition. Nat. Rev. Drug Discovery 13, 727-740 (2014).
Maity, S., Jarome, T.J., Blair, J., Lubin, F.D. & Nguyen, P.V. Noradrenaline goes nuclear: epigenetic modifications during long-lasting synaptic potentiation triggered by activation of β-adrenergic receptors. J. Physiol. (Oxford, U. K.) 594, 863-881 (2016).
Maksimoska, J., Segura-Pena, D., Cole, P.A. & Marmorstein, R. Structure of the p300 histone acetyltransferase bound to acetyl-coenzyme A and its analogues. Biochemistry 53, 3415-3422 (2014).
Malapeira, J., Khaitova, L.C. & Mas, P. Ordered changes in histone modifications at the core of the Arabidopsis circadian clock. Proc. Natl. Acad. Sci. U. S. A. 109, 21540-21545, S21540/1-S21540/13 (2012).
Malapeira, J. & Mas, P. A chromatin-dependent mechanism regulates gene expression at the core of the Arabidopsis circadian clock. Plant Signaling Behav. 8, E24079/1-E24079/4 (2013).
Marek, R. et al. Paradoxical enhancement of fear extinction memory and synaptic plasticity by inhibition of the histone acetyltransferase p300. J. Neurosci. 31, 7486-7491 (2011).
Marino, G. et al. Regulation of Autophagy by Cytosolic Acetyl-Coenzyme A. Mol. Cell 53, 710-725 (2014).
Marmorstein, R. & Zhou, M.-M. Writers and readers of histone acetylation: structure, mechanism, and inhibition. Cold Spring Harbor Perspect. Biol. 6, 1-26 (2014).
McKeown, M.R. & Bradner, J.E. Therapeutic strategies to inhibit MYC. Cold Spring Harbor Perspect. Med. 4, 1-17, 17 pp. (2014).
Merschbaecher, K., Hatko, L., Folz, J. & Mueller, U. Inhibition of different histone acetyltransferases (HATs) uncovers transcription-dependent and -independent acetylation-mediated mechanisms in memory formation. Learn Mem 23, 83-9 (2016).
Michaelides, M. et al. Spirocyclic compound as HAT inhibitors and their preparation. 1190 pp. (AbbVie Inc., USA . 2016).
Milite, C. et al. Modulation of the activity of histone acetyltransferases by long chain alkylidenemalonates (LoCAMs). Bioorg. Med. Chem. 19, 3690-3701 (2011).
Milite, C. et al. A Novel Cell-Permeable, Selective, and Noncompetitive Inhibitor of KAT3 Histone Acetyltransferases from a Combined Molecular Pruning/Classical Isosterism Approach. J. Med. Chem. 58, 2779-2798 (2015).
Min, S.-W. et al. Acetylation of Tau Inhibits Its Degradation and Contributes to Tauopathy. Neuron 67, 953-966 (2010).
Mirabella, A.C., Foster, B.M. & Bartke, T. Chromatin deregulation in disease. Chromosoma 125, 75-93 (2016).
Montgomery, D.C., Sorum, A.W. & Meier, J.L. Chemoproteomic profiling of lysine acetyltransferases highlights an expanded landscape of catalytic acetylation. J. Am. Chem. Soc. 136, 8669-8676 (2014).
Montgomery, D.C., Sorum, A.W. & Meier, J.L. Defining the orphan functions of lysine acetyltransferases. ACS Chem. Biol. 10, 85-94 (2015).
Muller, S., Filippakopoulos, P. & Knapp, S. Bromodomains as therapeutic targets. Expert Rev. Mol. Med. 13, e29/1-e29/21 (2011).
Nabet, B. et al. Deregulation of the Ras-Erk Signaling Axis Modulates the Enhancer Landscape. Cell Rep. 12, 1300-1313 (2015).
Nagarajan, S., Johnsen, S.A., Benito, E., Fischer, A. & Fischer, A. H4K12ac is regulated by estrogen receptor-alpha and is associated with BRD4 function and inducible transcription. Oncotarget 6, 7305-17 (2015).
Neves, M.A.C., Totrov, M. & Abagyan, R. Docking and scoring with ICM: the benchmarking results and strategies for improvement. J. Comput.-Aided Mol. Des. 26, 675-686 (2012).
Ngo, L., Wu, J., Yang, C. & Zheng, Y.G. Effective Quenchers Are Required to Eliminate the Interference of Substrate:Cofactor Binding in the HAT Scintillation Proximity Assay. Assay Drug Dev. Technol. 13, 210-220 (2015).
Nguyen, T.V. et al. Glutamine Triggers Acetylation-Dependent Degradation of Glutamine Synthetase via the Thalidomide Receptor Cereblon. Mol. Cell 61, 809-820 (2016).
Ni, J. et al. P300-dependent STAT3 acetylation is necessary for angiotensin II-induced pro-fibrotic responses in renal tubular epithelial cells. Acta Pharmacol. Sin. 35, 1157-1166 (2014).
Nilsson, L.M. et al. Cancer Differentiating Agent Hexamethylene Bisacetamide Inhibits BET Bromodomain Proteins. Cancer Res. 76, 2376-2383 (2016).
Nishimura, Y. et al. Systems pharmacology of adiposity reveals inhibition of EP300 as a common therapeutic mechanism of caloric restriction and resveratrol for obesity. Front. Pharmacol. 6, 199/1-199/13 (2015).
Oike, T. et al. C646, a selective small molecule inhibitor of histone acetyltransferase p300, radiosensitizes lung cancer cells by enhancing mitotic catastrophe. Radiother. Oncol. 111, 222-227 (2014).
Ono, H., Ito, H. & Basson, M.D. P300 inhibition enhances gemcitabine-induced apoptosis of pancreatic cancer. Oncotarget 7, 51301-51310 (2016).
Ott, M. & Verdin, E. HAT Trick: p300, Small Molecule, Inhibitor. Chem. Biol. (Cambridge, MA, U. S.) 17, 417-418 (2010).
Ourailidou, M.E., Dockerty, P., Witte, M., Poelarends, G.J. & Dekker, F.J. Metabolic alkene labeling and in vitro detection of histone acylation via the aqueous oxidative Heck reaction. Org. Biomol. Chem. 13, 3648-3653 (2015).
Paladino, D. et al. A novel nuclear Src and p300 signaling axis controls migratory and invasive behavior in pancreatic cancer. Oncotarget 7, 7253-67 (2016).
Park, J.-M., Kim, T.-H., Jo, S.-H., Kim, M.-Y. & Ahn, Y.-H. Acetylation of glucokinase regulatory protein decreases glucose metabolism by suppressing glucokinase activity. Sci. Rep. 5, 17395 (2015).
Petell, C.J. et al. An epigenetic switch regulates de novo DNA methylation at a subset of pluripotency gene enhancers during embryonic stem cell differentiation. Nucleic Acids Res 44, 7605-17 (2016).
Pietrocola, F. et al. Spermidine induces autophagy by inhibiting the acetyltransferase EP300. Cell Death Differ. 22, 509-516 (2015).
Pop, M.S. et al. A Small Molecule That Binds and Inhibits the ETV1 Transcription Factor Oncoprotein. Mol. Cancer Ther. 13, 1492-1502 (2014).
Popp, T.A. et al. Development of Selective CBP/P300 Benzoxazepine Bromodomain Inhibitors. J. Med. Chem. 59, 8889-8912 (2016).
Prieur, A., Besnard, E., Babled, A. & Lemaitre, J.-M. p53 and p16INK4A independent induction of senescence by chromatin-dependent alteration of S-phase progression. Nat. Commun. 2, 1473/1-1473/10 (2011).
Ravindra, K.C., Narayan, V., Lushington, G.H., Peterson, B.R. & Prabhu, K.S. Targeting of histone acetyltransferase p300 by cyclopentenone prostaglandin Δ12-PGJ2 through covalent binding to Cys1438. Chem. Res. Toxicol. 25, 337-347 (2012).
Reynoird, N. et al. Oncogenesis by sequestration of CBP/p300 in transcriptionally inactive hyperacetylated chromatin domains. EMBO J. 29, 2943-2952 (2010).
Robert, C. et al. Histone deacetylase inhibitors decrease NHEJ both by acetylation of repair factors and trapping of PARP1 at DNA double-strand breaks in chromatin. Leuk. Res. 45, 14-23 (2016).
Rodriguez, R. & Miller, K.M. Unravelling the genomic targets of small molecules using high-throughput sequencing. Nat. Rev. Genet. 15, 783-796 (2014).
Roe, J.-S., Mercan, F., Rivera, K., Pappin, D.J. & Vakoc, C.R. BET Bromodomain Inhibition Suppresses the Function of Hematopoietic Transcription Factors in Acute Myeloid Leukemia. Mol. Cell 58, 1028-1039 (2015).
Rohira, A.D. & Lonard, D.M. Steroid receptor coactivators present a unique opportunity for drug development in hormone-dependent cancers. Biochem. Pharmacol. (Amsterdam, Neth.), Ahead of Print (2017).
Saatchi, F. & Kirchmaier, A.L. HATs, HDACs and the regulation of cellular processes. 29-63 (Nova Science Publishers, Inc., 2013).
San Jose-Eneriz, E., Agirre, X., Rodriguez-Otero, P. & Prosper, F. Epigenetic regulation of cell signaling pathways in acute lymphoblastic leukemia. Epigenomics 5, 525-538 (2013).
Santer, F.R. et al. Inhibition of the Acetyltransferases p300 and CBP Reveals a Targetable Function for p300 in the Survival and Invasion Pathways of Prostate Cancer Cell Lines. Mol. Cancer Ther. 10, 1644-1655 (2011).
Sauer, M. et al. CBP/p300 acetyltransferases regulate the expression of NKG2D ligands on tumor cells. Oncogene 36, 933-941 (2017).
Schroder, S. et al. Acetylation of RNA Polymerase II Regulates Growth-Factor-Induced Gene Transcription in Mammalian Cells. Mol. Cell 52, 314-324 (2013).
Secci, D. et al. Synthesis of a novel series of thiazole-based histone acetyltransferase inhibitors. Bioorg. Med. Chem. 22, 1680-1689 (2014).
Secor, M.J.R., Oughli, H.A. & Oh, U. Liver X receptor-dependent inhibition of microglial nitric oxide synthase 2. J Neuroinflammation 12, 27 (2015).
Selvi, B.R., Chatterjee, S., Modak, R., Eswaramoorthy, M. & Kundu, T.K. Histone acetylation as a therapeutic target. Subcell. Biochem. 61, 567-596 (2013).
Selvi, B.R., Mohankrishna, D.V., Ostwal, Y.B. & Kundu, T.K. Small molecule modulators of histone acetylation and methylation: A disease perspective. Biochim. Biophys. Acta, Gene Regul. Mech. 1799, 810-828 (2010).
Selvi, R.B. et al. Inhibition of p300 lysine acetyltransferase activity by luteolin reduces tumor growth in head and neck squamous cell carcinoma (HNSCC) xenograft mouse model. Oncotarget 6, 43806-18 (2015).
Shortt, J., Ott, C.J., Johnstone, R.W. & Bradner, J.E. A chemical probe toolbox for dissecting the cancer epigenome. Nat. Rev. Cancer 17, 160-183 (2017).
Shrimp, J.H. et al. Characterizing the Covalent Targets of a Small Molecule Inhibitor of the Lysine Acetyltransferase P300. ACS Med. Chem. Lett. 7, 151-155 (2016).
Shu, H. et al. Synthesis and evaluation of a novel fluorescent chemosensor for glutathione based on a rhodamine B and N-[4-(carbonyl) phenyl]maleimide conjugate and its application in living cell imaging. Dyes Pigm. 136, 535-542 (2017).
Simo-Riudalbas, L. & Esteller, M. Targeting the histone orthography of cancer: drugs for writers, erasers and readers. Br. J. Pharmacol. 172, 2716-2732 (2015).
Simon, R.P., Robaa, D., Alhalabi, Z., Sippl, W. & Jung, M. KATching-Up on Small Molecule Modulators of Lysine Acetyltransferases. J. Med. Chem. 59, 1249-1270 (2016).
Singleton, D.C. & Harris, A.L. Targeting the ATF4 pathway in cancer therapy. Expert Opin. Ther. Targets 16, 1189-1202 (2012).
Skalska, L. et al. Chromatin signatures at Notch-regulated enhancers reveal large-scale changes in H3K56ac upon activation. EMBO J 34, 1889-904 (2015).
Sondergaard, J.N. et al. DC-SCRIPT Regulates IL-10 Production in Human Dendritic Cells by Modulating NF-κBp65 Activation. J. Immunol. 195, 1498-1505 (2015).
Souto, J.A. et al. New Anacardic Acid-Inspired Benzamides: Histone Lysine Acetyltransferase Activators. ChemMedChem 5, 1530-1540 (2010).
Srinivasan, B., Zhou, H., Kubanek, J. & Skolnick, J. Experimental validation of FINDSITEcomb virtual ligand screening results for eight proteins yields novel nanomolar and micromolar binders. J. Cheminf. 6, 16/1-16/14, 14 pp. (2014).
Stasevich, T.J. et al. Regulation of RNA polymerase II activation by histone acetylation in single living cells. Nature (London, U. K.) 516, 272-275 (2014).
Stasevich, T.J., Sato, Y., Nozaki, N. & Kimura, H. Quantifying histone and RNA polymerase II post-translational modification dynamics in mother and daughter cells. Methods (Amsterdam, Neth.) 70, 77-88 (2014).
Stejskal, S. et al. Cell cycle-dependent changes in H3K56ac in human cells. Cell Cycle 14, 3851-3863 (2015).
Stratton, M.S. & McKinsey, T.A. Epigenetic regulation of cardiac fibrosis. J. Mol. Cell. Cardiol. 92, 206-213 (2016).
Thakurela, S., Sahu, S.K., Garding, A. & Tiwari, V.K. Dynamics and function of distal regulatory elements during neurogenesis and neuroplasticity. Genome Res. 25, 1309-1324 (2015).
Tomioka, T. et al. The histone deacetylase inhibitor trichostatin A induces neurite outgrowth in PC12 cells via the epigenetically regulated expression of the nur77 gene. Neurosci. Res. (Shannon, Irel.) 88, 39-48 (2014).
Tough, D.F., Lewis, H.D., Rioja, I., Lindon, M.J. & Prinjha, R.K. Epigenetic pathway targets for the treatment of disease: accelerating progress in the development of pharmacological tools: IUPHAR Review 11. Br. J. Pharmacol. 171, 4981-5010 (2014).
Tropberger, P. et al. Mapping of histone modifications in episomal HBV cccDNA uncovers an unusual chromatin organization amenable to epigenetic manipulation. Proc Natl Acad Sci U S A 112, E5715-24 (2015).
Tropberger, P. et al. Regulation of transcription through acetylation of H3K122 on the lateral surface of the histone octamer. Cell (Cambridge, MA, U. S.) 152, 859-872 (2013).
Tsukahara, R. & Ueda, H. Myelin-related gene silencing mediated by LPA1 - Rho/ROCK signaling is correlated to acetylation of NFκB in S16 Schwann cells. J. Pharmacol. Sci. (Amsterdam, Neth.) 132, 162-165 (2016).
Valor, L.M., Viosca, J., Lopez-Atalaya, J.P. & Barco, A. Lysine Acetyltransferases CBP and p300 as Therapeutic Targets in Cognitive and Neurodegenerative Disorders. Curr. Pharm. Des. 19, 5051-5064 (2013).
van den Bosch, T. et al. The histone acetyltransferase p300 inhibitor C646 reduces pro-inflammatory gene expression and inhibits histone deacetylases. Biochem. Pharmacol. (Amsterdam, Neth.) 102, 130-140 (2016).
Vasudevarao, M.D. et al. Naphthoquinone-mediated Inhibition of Lysine Acetyltransferase KAT3B/p300, Basis for Non-toxic Inhibitor Synthesis. J. Biol. Chem. 289, 7702-7717 (2014).
Verdin, E. & Ott, M. 50 years of protein acetylation: from gene regulation to epigenetics, metabolism and beyond. Nat. Rev. Mol. Cell Biol. 16, 258-264 (2015).
Vitt, D., Baumgartner, R. & Kohlhof, H. Targeting histone acetylation. RSC Drug Discovery Ser. 48, 96-126 (2016).
Wang, H., Blais, J., Ron, D. & Cardozo, T. Structural determinants of PERK inhibitor potency and selectivity. Chem. Biol. Drug Des. 76, 480-495 (2010).
Wang, H. et al. G-quadruplex-based fluorometric biosensor for label-free and homogenous detection of protein acetylation-related enzymes activities. Biosens. Bioelectron. 91, 400-407 (2017).
Wang, J.-Q. & Kou-Juey, W.u. Epigenetic Regulation of Epithelial-Mesenchymal Transition by Hypoxia in Cancer: Targets and Therapy. Curr. Pharm. Des. 21, 1272-1278 (2015).
Wang, L. et al. The leukemogenicity of AML1-ETO is dependent on site-specific lysine acetylation. Science (Washington, DC, U. S.) 333, 765-769 (2011).
Wang, Y. et al. MicroRNA-224 is up-regulated in hepatocellular carcinoma through epigenetic mechanisms. FASEB J. 26, 3032-3041, 10.1096/fj.11-201855 (2012).
Wapenaar, H. & Dekker, F.J. Histone acetyltransferases: challenges in targeting bi-substrate enzymes. Clin Epigenetics 8, 59 (2016).
Wapenaar, H. et al. Enzyme kinetics and inhibition of histone acetyltransferase KAT8. Eur. J. Med. Chem. 105, 289-296 (2015).
Warner, D.R., Smith, S.C., Smolenkova, I.A., Pisano, M.M. & Greene, R.M. Inhibition of p300 histone acetyltransferase activity in palate mesenchyme cells attenuates Wnt signaling via aberrant E-cadherin expression. Exp. Cell Res. 342, 32-38 (2016).
Wei, W. et al. p300/CBP-associated factor selectively regulates the extinction of conditioned fear. J. Neurosci. 32, 11930-11941 (2012).
Wondisford, A.R. et al. Control of Foxo1 Gene Expression by Co-activator P300. J. Biol. Chem. 289, 4326-4333 (2014).
Wu, J. et al. Small molecule inhibitors of histone acetyltransferase Tip60. Bioorg. Chem. 39, 53-58 (2011).
Wu, Y. et al. Loss of GCN5 leads to increased neuronal apoptosis by upregulating E2F1- and Egr-1-dependent BH3-only protein Bim. Cell Death Dis. 8, e2570 (2017).
Xu, C.-R. et al. Chromatin "Prepattern" and Histone Modifiers in a Fate Choice for Liver and Pancreas. Science (Washington, DC, U. S.) 332, 963-966 (2011).
Xu, L.-X. et al. Histone acetyltransferase inhibitor II induces apoptosis in glioma cell lines via the p53 signaling pathway. J Exp Clin Cancer Res 33, 108 (2014).
Yan, G. et al. Selective Inhibition of p300 HAT Blocks Cell Cycle Progression, Induces Cellular Senescence, and Inhibits the DNA Damage Response in Melanoma Cells. J. Invest. Dermatol. 133, 2444-2452 (2013).
Yang, H. et al. Small-Molecule Inhibitors of Acetyltransferase p300 Identified by High-Throughput Screening Are Potent Anticancer Agents. Mol. Cancer Ther. 12, 610-620 (2013).
Yang, Y.-Y. & Hang, H.C. Chemical approaches for the detection and synthesis of acetylated proteins. ChemBioChem 12, 314-322 (2011).
Yegnasubramanian, S. Prostate cancer epigenetics and its clinical implications. Asian J Androl 18, 549-58 (2016).
Yuan, H. & Marmorstein, R. Histone acetyltransferases: Rising ancient counterparts to protein kinases. Biopolymers 99, 98-111 (2013).
Zhang, B. et al. A dynamic H3K27ac signature identifies VEGFA-stimulated endothelial enhancers and requires EP300 activity. Genome Res. 23, 917-927 (2013).
Zhao, D. et al. C646, a Novel p300/CREB-Binding Protein-Specific Inhibitor of Histone Acetyltransferase, Attenuates Influenza A Virus Infection. Antimicrob Agents Chemother 60, 1902-6 (2015).
Zhao, J., Peng, L., Cui, R., Guo, X. & Yan, M. Dimethyl α-ketoglutarate reduces CCl4-induced liver fibrosis through inhibition of autophagy in hepatic stellate cells. Biochem. Biophys. Res. Commun. 481, 90-96 (2016).
Zhu, X.-Y. et al. p300 exerts an epigenetic role in chronic neuropathic pain through its acetyltransferase activity in rats following chronic constriction injury (CCI). Mol. Pain 8, 84 (2012).
Zimmermann, M. et al. Chromatin remodelling and autocrine TNFα are required for optimal interleukin-6 expression in activated human neutrophils. Nat. Commun. 6, 6061 (2015).
Zoni, E., Karkampouna, S., Thalmann, G.N., Kruithof-de Julio, M. & Spahn, M. Emerging aspects of microRNA interaction with TMPRSS2-ERG and endocrine therapy. Mol. Cell. Endocrinol., Ahead of Print (2017).

## Sheet: 1-Reviews
Aka, J.A., Kim, G.-W. & Yang, X.-J. K-acetylation and its enzymes: overview and new developments. Handb. Exp. Pharmacol. 206, 1-12 (2011).
Alamdari, N., Aversa, Z., Castillero, E. & Hasselgren, P.-O. Acetylation and deacetylation-novel factors in muscle wasting. Metab., Clin. Exp. 62, 1-11 (2013).
Alvarez, R., Altucci, L., Gronemeyer, H. & de Lera, A.R. Epigenetic multiple modulators. Curr. Top. Med. Chem. (Sharjah, United Arab Emirates) 11, 2749-2787 (2011).
Andreoli, F. & Del Rio, A. Computer-aided Molecular Design of Compounds Targeting Histone Modifying Enzymes. Comput. Struct. Biotechnol. J. 13, 358-365 (2015).
Arif, M., Senapati, P., Shandilya, J. & Kundu, T.K. Protein lysine acetylation in cellular function and its role in cancer manifestation. Biochim. Biophys. Acta, Gene Regul. Mech. 1799, 702-716 (2010).
Arrowsmith, C.H., Bountra, C., Fish, P.V., Lee, K. & Schapira, M. Epigenetic protein families: a new frontier for drug discovery. Nat. Rev. Drug Discovery 11, 384-400 (2012).
Aversa, Z., Alamdari, N. & Hasselgren, P.-O. Molecules modulating gene transcription during muscle wasting in cancer, sepsis, and other critical illness. Crit. Rev. Clin. Lab. Sci. 48, 71-86 (2011).
Benoit, Y.D., Guezguez, B., Boyd, A.L. & Bhatia, M. Molecular Pathways: Epigenetic Modulation of Wnt-Glycogen Synthase Kinase-3 Signaling to Target Human Cancer Stem Cells. Clin. Cancer Res. 20, 5372-5378 (2014).
Biswas, S. & Rao, C.M. Epigenetics in cancer: Fundamentals and Beyond. Pharmacol. Ther. 173, 118-134 (2017).
Buuh, Z.Y., Lyu, Z. & Wang, R.E. Interrogating the Roles of Post-Translational Modifications of Non-Histone Proteins. J. Med. Chem., Ahead of Print (2017).
Cabezas-Cruz, A., Lancelot, J., Caby, S., Oliveira, G. & Pierce, R.J. Epigenetic control of gene function in schistosomes: a source of therapeutic targets? Front. Genet. 5, 1-12 (2014).
Comer, B.S., Ba, M., Singer, C.A. & Gerthoffer, W.T. Epigenetic targets for novel therapies of lung diseases. Pharmacol. Ther. 147, 91-110 (2015).
Conrad, R.J. & Ott, M. Therapeutics Targeting Protein Acetylation Perturb Latency of Human Viruses. ACS Chem. Biol. 11, 669-680 (2016).
Conte, M. & Altucci, L. Molecular Pathways: The Complexity of the Epigenome in Cancer and Recent Clinical Advances. Clin. Cancer Res. 18, 5526-5534 (2012).
Dancy, B.M. & Cole, P.A. Protein Lysine Acetylation by p300/CBP. Chem. Rev. (Washington, DC, U. S.) 115, 2419-2452 (2015).
Dekker, F.J., van den Bosch, T. & Martin, N.I. Small molecule inhibitors of histone acetyltransferases and deacetylases are potential drugs for inflammatory diseases. Drug Discovery Today 19, 654-660 (2014).
Di Costanzo, A., Del Gaudio, N., Migliaccio, A. & Altucci, L. Epigenetic drugs against cancer: an evolving landscape. Arch. Toxicol. 88, 1651-1668 (2014).
Di, M.M., Del, B.D. & Trisciuoglio, D. The multifaceted role of lysine acetylation in cancer: prognostic biomarker and therapeutic target. Oncotarget 7, 55789-55810 (2016).
Eglen, R.M. & Reisine, T. Screening for compounds that modulate epigenetic regulation of the transcriptome: an overview. J. Biomol. Screening 16, 1137-1152 (2011).
el Bahhaj, F., Dekker, F.J., Martinet, N. & Bertrand, P. Delivery of epidrugs. Drug Discovery Today 19, 1337-1352 (2014).
Farria, A., Li, W. & Dent, S.Y.R. KATs in cancer: functions and therapies. Oncogene 34, 4901-4913 (2015).
Fass, D.M. et al. Histone acetylation and deacetylation. Vol. 1 515-561 (Wiley-Blackwell, 2012).
Finley, A. & Copeland, R.A. Small Molecule Control of Chromatin Remodeling. Chem. Biol. (Oxford, U. K.) 21, 1196-1210 (2014).
Florean, C., Schnekenburger, M., Grandjenette, C., Dicato, M. & Diederich, M. Epigenomics of leukemia: from mechanisms to therapeutic applications. Epigenomics 3, 581-609 (2011).
Fong, C.Y., Morison, J. & Dawson, M.A. Epigenetics in the hematologic malignancies. Haematologica 99, 1772-1783, 12 pp. (2014).
Furdas, S.D., Kannan, S., Sippl, W. & Jung, M. Small Molecule Inhibitors of Histone Acetyltransferases as Epigenetic Tools and Drug Candidates. Arch. Pharm. (Weinheim, Ger.) 345, 7-21 (2012).
Ghizzoni, M., Haisma, H.J., Maarsingh, H. & Dekker, F.J. Histone acetyltransferases are crucial regulators in NF-κB mediated inflammation. Drug Discovery Today 16, 504-511 (2011).
Gong, F., Chiu, L.-Y. & Miller, K.M. Acetylation reader proteins: linking acetylation signaling to genome maintenance and cancer. PLoS Genet. 12, e1006272/1-e1006272/23 (2016).
Graca, I. et al. Epigenetic modulators as therapeutic targets in prostate cancer. Clin Epigenetics 8, 98 (2016).
Heerboth, S. et al. Use of epigenetic drugs in disease: an overview. Genet. Epigenet. 6, 9-19, 11 (2014).
Heightman, T.D. Therapeutic prospects for epigenetic modulation. Expert Opin. Ther. Targets 15, 729-740 (2011).
Heinke, R., Carlino, L., Kannan, S., Jung, M. & Sippl, W. Computer- and structure-based lead design for epigenetic targets. Bioorg. Med. Chem. 19, 3605-3615 (2011).
Hessmann, E., Schneider, G., Ellenrieder, V. & Siveke, J.T. MYC in pancreatic cancer: novel mechanistic insights and their translation into therapeutic strategies. Oncogene 35, 1609-1618 (2016).
Jones, P. Development of second generation epigenetic agents. MedChemComm 3, 135-161 (2012).
Kaypee, S. et al. Aberrant lysine acetylation in tumorigenesis: Implications in the development of therapeutics. Pharmacol. Ther. 162, 98-119 (2016).
Kim, G.-W. & Yang, X.-J. Comprehensive lysine acetylomes emerging from bacteria to humans. Trends Biochem. Sci. 36, 211-220 (2011).
Kuo, Y.-M., Henry, R.A. & Andrews, A.J. Measuring specificity in multi-substrate/product systems as a tool to investigate selectivity in vivo. Biochim. Biophys. Acta, Proteins Proteomics 1864, 70-76 (2016).
Lee, V.M.Y., Brunden, K.R., Hutton, M. & Trojanowski, J.Q. Developing therapeutic approaches to tau, selected kinases, and related neuronal protein targets. Cold Spring Harbor Perspect. Med. 1, a006437/1-a006437/20 (2011).
Lillico, R. et al. Inhibitors of enzymes catalyzing modifications to histone lysine residues: structure, function and activity. Future Med. Chem. 8, 879-897 (2016).
Lu, Q. et al. Perspectives on the discovery of small-molecule modulators for epigenetic processes. J. Biomol. Screening 17, 555-571 (2012).
Ma, D.-L., Chan, D.S.-H., Lee, P., Kwan, M.H.-T. & Leung, C.-H. Molecular modeling of drug-DNA interactions: Virtual screening to structure-based design. Biochimie 93, 1252-1266 (2011).
Madeo, F., Pietrocola, F., Eisenberg, T. & Kroemer, G. Caloric restriction mimetics: towards a molecular definition. Nat. Rev. Drug Discovery 13, 727-740 (2014).
Mirabella, A.C., Foster, B.M. & Bartke, T. Chromatin deregulation in disease. Chromosoma 125, 75-93 (2016).
Montgomery, D.C., Sorum, A.W. & Meier, J.L. Defining the orphan functions of lysine acetyltransferases. ACS Chem. Biol. 10, 85-94 (2015).
Muller, S., Filippakopoulos, P. & Knapp, S. Bromodomains as therapeutic targets. Expert Rev. Mol. Med. 13, e29/1-e29/21 (2011).
Ott, M. & Verdin, E. HAT Trick: p300, Small Molecule, Inhibitor. Chem. Biol. (Cambridge, MA, U. S.) 17, 417-418 (2010).
Rodriguez, R. & Miller, K.M. Unravelling the genomic targets of small molecules using high-throughput sequencing. Nat. Rev. Genet. 15, 783-796 (2014).
Rohira, A.D. & Lonard, D.M. Steroid receptor coactivators present a unique opportunity for drug development in hormone-dependent cancers. Biochem. Pharmacol. (Amsterdam, Neth.), Ahead of Print (2017).
Saatchi, F. & Kirchmaier, A.L. HATs, HDACs and the regulation of cellular processes. 29-63 (Nova Science Publishers, Inc., 2013).
San Jose-Eneriz, E., Agirre, X., Rodriguez-Otero, P. & Prosper, F. Epigenetic regulation of cell signaling pathways in acute lymphoblastic leukemia. Epigenomics 5, 525-538 (2013).
Selvi, B.R., Chatterjee, S., Modak, R., Eswaramoorthy, M. & Kundu, T.K. Histone acetylation as a therapeutic target. Subcell. Biochem. 61, 567-596 (2013).
Selvi, B.R., Mohankrishna, D.V., Ostwal, Y.B. & Kundu, T.K. Small molecule modulators of histone acetylation and methylation: A disease perspective. Biochim. Biophys. Acta, Gene Regul. Mech. 1799, 810-828 (2010).
Shortt, J., Ott, C.J., Johnstone, R.W. & Bradner, J.E. A chemical probe toolbox for dissecting the cancer epigenome. Nat. Rev. Cancer 17, 160-183 (2017).
Simo-Riudalbas, L. & Esteller, M. Targeting the histone orthography of cancer: drugs for writers, erasers and readers. Br. J. Pharmacol. 172, 2716-2732 (2015).
Simon, R.P., Robaa, D., Alhalabi, Z., Sippl, W. & Jung, M. KATching-Up on Small Molecule Modulators of Lysine Acetyltransferases. J. Med. Chem. 59, 1249-1270 (2016).
Singleton, D.C. & Harris, A.L. Targeting the ATF4 pathway in cancer therapy. Expert Opin. Ther. Targets 16, 1189-1202 (2012).
Srinivasan, B., Zhou, H., Kubanek, J. & Skolnick, J. Experimental validation of FINDSITEcomb virtual ligand screening results for eight proteins yields novel nanomolar and micromolar binders. J. Cheminf. 6, 16/1-16/14, 14 pp. (2014).
Stratton, M.S. & McKinsey, T.A. Epigenetic regulation of cardiac fibrosis. J. Mol. Cell. Cardiol. 92, 206-213 (2016).
Tough, D.F., Lewis, H.D., Rioja, I., Lindon, M.J. & Prinjha, R.K. Epigenetic pathway targets for the treatment of disease: accelerating progress in the development of pharmacological tools: IUPHAR Review 11. Br. J. Pharmacol. 171, 4981-5010 (2014).
Valor, L.M., Viosca, J., Lopez-Atalaya, J.P. & Barco, A. Lysine Acetyltransferases CBP and p300 as Therapeutic Targets in Cognitive and Neurodegenerative Disorders. Curr. Pharm. Des. 19, 5051-5064 (2013).
Verdin, E. & Ott, M. 50 years of protein acetylation: from gene regulation to epigenetics, metabolism and beyond. Nat. Rev. Mol. Cell Biol. 16, 258-264 (2015).
Vitt, D., Baumgartner, R. & Kohlhof, H. Targeting histone acetylation. RSC Drug Discovery Ser. 48, 96-126 (2016).
Wang, J.-Q. & Kou-Juey, W.u. Epigenetic Regulation of Epithelial-Mesenchymal Transition by Hypoxia in Cancer: Targets and Therapy. Curr. Pharm. Des. 21, 1272-1278 (2015).
Wapenaar, H. & Dekker, F.J. Histone acetyltransferases: challenges in targeting bi-substrate enzymes. Clin Epigenetics 8, 59 (2016).
Yang, Y.-Y. & Hang, H.C. Chemical approaches for the detection and synthesis of acetylated proteins. ChemBioChem 12, 314-322 (2011).
Yegnasubramanian, S. Prostate cancer epigenetics and its clinical implications. Asian J Androl 18, 549-58 (2016).
Yuan, H. & Marmorstein, R. Histone acetyltransferases: Rising ancient counterparts to protein kinases. Biopolymers 99, 98-111 (2013).
Zoni, E., Karkampouna, S., Thalmann, G.N., Kruithof-de Julio, M. & Spahn, M. Emerging aspects of microRNA interaction with TMPRSS2-ERG and endocrine therapy. Mol. Cell. Endocrinol., Ahead of Print (2017).

## Sheet: 1-Vendors
1Click Chemistry Stock Products
A Chemtek Product List
AbovChem Product List
AK Scientific Product Catalog
Amadis Chemical Product List
Amatek Chemical Catalog
American Biochemicals Product List
Angene Product List
Anisyn Product List
APAC Pharmaceutical Product List
Ark Pharm Product List
Atomax Chemicals Product List
Aurora Building Blocks
Aurora Screening Library
AURUM Pharmatech Product List
Axon MedChem Product List
Biosynth Product List
BOC Sciences Product List
Chemieliva Pharmaceutical Product List
Chemscene Product List
ChemShuttle Product List
ChiralStar Product List
DSK Biopharma Product List
eNovation Chemicals Product List
Glentham Life Sciences Product List
Haoyuan Chemexpress Product List
LabNetwork Compounds
Matrix Scientific
Medchemexpress Product List
Ontario Chemicals, Inc. Product List
Ontario Pharma Research Chemicals Product List
Proactive Intermediates for Research and Development
Santa Cruz Biotechnology Product List
SIGMA
SynQuest Chemical Catalog
Tocris Bioscience Product List
Toronto Research Chemicals Product List
Vijaya Pharmaceuticals Product List
ZereneX Molecular Building Blocks

## Sheet: 2-Total Citations
Banerjee Mustafi, S. et al. MDR1 mediated chemoresistance: BMI1 and TIP60 in action. Biochim. Biophys. Acta, Gene Regul. Mech. 1859, 983-993 (2016).
Bassi, C. et al. The acetyltransferase Tip60 contributes to mammary tumorigenesis by modulating DNA repair. Cell Death Differ. 23, 1198-1208 (2016).
Burska, U.L. et al. Deubiquitinating Enzyme Usp12 Is a Novel Co-activator of the Androgen Receptor. J. Biol. Chem. 288, 32641-32650 (2013).
Chen, L. et al. Lysine acetyltransferase GCN5 Potentiates the growth of non-small cell lung cancer via promotion of E2F1, cyclin D1, and cyclin E1 expression. J. Biol. Chem. 288, 14510-14521 (2013).
Culig, Z. & Santer, F.R. Molecular aspects of androgenic signaling and possible targets for therapeutic intervention in prostate cancer. Steroids 78, 851-859 (2013).
Culig, Z. & Santer, F.R. Androgen receptor signaling in prostate cancer. Cancer Metastasis Rev. 33, 413-427 (2014).
Di Costanzo, A., Del Gaudio, N., Migliaccio, A. & Altucci, L. Epigenetic drugs against cancer: an evolving landscape. Arch. Toxicol. 88, 1651-1668 (2014).
Di, M.M., Del, B.D. & Trisciuoglio, D. The multifaceted role of lysine acetylation in cancer: prognostic biomarker and therapeutic target. Oncotarget 7, 55789-55810 (2016).
Farria, A., Li, W. & Dent, S.Y.R. KATs in cancer: functions and therapies. Oncogene 34, 4901-4913 (2015).
Foley, C. & Mitsiades, N. Moving Beyond the Androgen Receptor (AR): Targeting AR-Interacting Proteins to Treat Prostate Cancer. Horm. Cancer 7, 84-103 (2016).
Gao, C. et al. Rational design and validation of a Tip60 histone acetyltransferase inhibitor. Sci. Rep. 4, 5372 (2014).
Graca, I. et al. Epigenetic modulators as therapeutic targets in prostate cancer. Clin Epigenetics 8, 98 (2016).
Judes, G. et al. A bivalent role of TIP60 histone acetyl transferase in human cancer. Epigenomics 7, 1351-1363 (2015).
Kaypee, S. et al. Aberrant lysine acetylation in tumorigenesis: Implications in the development of therapeutics. Pharmacol. Ther. 162, 98-119 (2016).
Knauer, S.K., Mahendrarajah, N., Roos, W.P. & Kraemer, O.H. The inducible E3 ubiquitin ligases SIAH1 and SIAH2 perform critical roles in breast and prostate cancers. Cytokine Growth Factor Rev. 26, 405-413 (2015).
Kuchler, K., Jenull, S., Shivarathri, R., Chauhan, N. & Chauhan, N. Fungal KATs/KDACs: A New Highway to Better Antifungal Drugs? PLoS Pathog 12, e1005938 (2016).
Li, S. et al. Modulation of E-cadherin expression promotes migration ability of esophageal cancer cells. Sci. Rep. 6, 21713 (2016).
Mo, F. et al. Acetylation of Aurora B by TIP60 ensures accurate chromosomal segregation. Nat. Chem. Biol. 12, 226-232 (2016).
Poole, C.J. & van, R.J. MYC-Master Regulator of the Cancer Epigenome and Transcriptome. Genes (Basel) 8(2017).
Rollins, M. et al. Lysine acetyltransferase NuA4 and acetyl-CoA regulate glucose-deprived stress granule formation in Saccharomyces cerevisiae. PLoS Genet 13, e1006626 (2017).
Simon, R.P., Robaa, D., Alhalabi, Z., Sippl, W. & Jung, M. KATching-Up on Small Molecule Modulators of Lysine Acetyltransferases. J. Med. Chem. 59, 1249-1270 (2016).
Tafrova, J.I. & Tafrov, S.T. Human histone acetyltransferase 1 (Hat1) acetylates lysine 5 of histone H2A in vivo. Mol. Cell. Biochem. 392, 259-272 (2014).
Tan, C.S.-H., Ng, Y.-K. & Ong, W.-Y. Epigenetic Regulation of Cytosolic Phospholipase A2 in SH-SY5Y Human Neuroblastoma Cells. Mol. Neurobiol. 53, 3854-3872 (2016).
Watt, S.A. & South, A.P. Tipping the balance between life and death: targeting histone acetylation for cancer therapy. Drug Delivery Lett. 3, 149-158 (2013).
Xu, L.-X. et al. Histone acetyltransferase inhibitor II induces apoptosis in glioma cell lines via the p53 signaling pathway. J Exp Clin Cancer Res 33, 108 (2014).
Yang, C., Ngo, L. & Zheng, Y.G. Rational design of substrate-based multivalent inhibitors of the histone acetyltransferase Tip60. ChemMedChem 9, 537-41 (2014).

## Sheet: 2-Reviews
Culig, Z. & Santer, F.R. Molecular aspects of androgenic signaling and possible targets for therapeutic intervention in prostate cancer. Steroids 78, 851-859 (2013).
Culig, Z. & Santer, F.R. Androgen receptor signaling in prostate cancer. Cancer Metastasis Rev. 33, 413-427 (2014).
Di Costanzo, A., Del Gaudio, N., Migliaccio, A. & Altucci, L. Epigenetic drugs against cancer: an evolving landscape. Arch. Toxicol. 88, 1651-1668 (2014).
Di, M.M., Del, B.D. & Trisciuoglio, D. The multifaceted role of lysine acetylation in cancer: prognostic biomarker and therapeutic target. Oncotarget 7, 55789-55810 (2016).
Farria, A., Li, W. & Dent, S.Y.R. KATs in cancer: functions and therapies. Oncogene 34, 4901-4913 (2015).
Foley, C. & Mitsiades, N. Moving Beyond the Androgen Receptor (AR): Targeting AR-Interacting Proteins to Treat Prostate Cancer. Horm. Cancer 7, 84-103 (2016).
Graca, I. et al. Epigenetic modulators as therapeutic targets in prostate cancer. Clin Epigenetics 8, 98 (2016).
Kaypee, S. et al. Aberrant lysine acetylation in tumorigenesis: Implications in the development of therapeutics. Pharmacol. Ther. 162, 98-119 (2016).
Knauer, S.K., Mahendrarajah, N., Roos, W.P. & Kraemer, O.H. The inducible E3 ubiquitin ligases SIAH1 and SIAH2 perform critical roles in breast and prostate cancers. Cytokine Growth Factor Rev. 26, 405-413 (2015).
Poole, C.J. & van, R.J. MYC-Master Regulator of the Cancer Epigenome and Transcriptome. Genes (Basel) 8(2017).
Simon, R.P., Robaa, D., Alhalabi, Z., Sippl, W. & Jung, M. KATching-Up on Small Molecule Modulators of Lysine Acetyltransferases. J. Med. Chem. 59, 1249-1270 (2016).
Watt, S.A. & South, A.P. Tipping the balance between life and death: targeting histone acetylation for cancer therapy. Drug Delivery Lett. 3, 149-158 (2013).

## Sheet: 2-Vendors
Aurora Building Blocks
Aurora Screening Library
Biosynth Product List
FCH Group Reagents for Synthesis
LabNetwork Compounds
Proactive Intermediates for Research and Development
Santa Cruz Biotechnology Product List
Tocris Bioscience Product List
Toronto Research Chemicals Product List

## Sheet: 3-Total Citations
Cabezas-Cruz, A., Lancelot, J., Caby, S., Oliveira, G. & Pierce, R.J. Epigenetic control of gene function in schistosomes: a source of therapeutic targets? Front. Genet. 5, 1-12 (2014).
Carneiro, V.C. et al. Epigenetic changes modulate schistosome egg formation and are a novel target for reducing transmission of schistosomiasis. PLoS Pathog. 10, e1004116/1-e1004116/11, 11 pp. (2014).
Castellano, S. et al. Identification of Structural Features of 2-Alkylidene-1,3-Dicarbonyl Derivatives that Induce Inhibition and/or Activation of Histone Acetyltransferases KAT3B/p300 and KAT2B/PCAF. ChemMedChem 10, 144-157 (2015).
Furdas, S.D. et al. Pyrido- and benzisothiazolones as inhibitors of histone acetyltransferases (HATs). MedChemComm 5, 1856-1862 (2014).
Furdas, S.D., Kannan, S., Sippl, W. & Jung, M. Small Molecule Inhibitors of Histone Acetyltransferases as Epigenetic Tools and Drug Candidates. Arch. Pharm. (Weinheim, Ger.) 345, 7-21 (2012).
Furdas, S.D., Shekfeh, S., Kannan, S., Sippl, W. & Jung, M. Rhodanine carboxylic acids as novel inhibitors of histone acetyltransferases. MedChemComm 3, 305-311 (2012).
Gajer, J.M. et al. Histone acetyltransferase inhibitors block neuroblastoma cell growth in vivo. Oncogenesis 4, e137 (2015).
Gaupel, A.-C., Begley, T. & Tenniswood, M. High throughput screening identifies modulators of histone deacetylase inhibitors. BMC Genomics 15, 528/1-528/15, 15 pp. (2014).
Han, Z., Luan, Y. & Zheng, Y.G. Integration of Bioorthogonal Probes and Q-FRET for the Detection of Histone Acetyltransferase Activity. ChemBioChem 16, 2605-2609 (2015).
Jones, P. Development of second generation epigenetic agents. MedChemComm 3, 135-161 (2012).
Lenoci, A. et al. Quinoline-Based p300 Histone Acetyltransferase Inhibitors with Pro-apoptotic Activity in Human Leukemia U937 Cells. ChemMedChem 9, 542-548 (2014).
Liszczak, G., Arnesen, T. & Marmorstein, R. Structure of a Ternary Naa50p (NAT5/SAN) N-terminal Acetyltransferase Complex Reveals the Molecular Basis for Substrate-specific Acetylation. J. Biol. Chem. 286, 37002-37010, S37002/1-S37002/2 (2011).
Michaelides, M. et al. Spirocyclic compound as HAT inhibitors and their preparation. 1190 pp. (AbbVie Inc., USA . 2016).
Patel, N.B., Purohit, A.C., Rajani, D.P., Moo-Puc, R. & Rivera, G. New 2-benzylsulfanyl-nicotinic acid based 1,3,4-oxadiazoles: Their synthesis and biological evaluation. Eur. J. Med. Chem. 62, 677-687 (2013).
Ripphausen, P., Stumpfe, D. & Bajorath, J. Analysis of structure-based virtual screening studies and characterization of identified active compounds. Future Med. Chem. 4, 603-613 (2012).
Simon, R.P., Robaa, D., Alhalabi, Z., Sippl, W. & Jung, M. KATching-Up on Small Molecule Modulators of Lysine Acetyltransferases. J. Med. Chem. 59, 1249-1270 (2016).
Stolfa, D.A. et al. Design, synthesis, and biological evaluation of 2-aminobenzanilide derivatives as potent and selective HDAC inhibitors. ChemMedChem 7, 1256-1266, S1256/1-S1256/7 (2012).
Vizoso, M. & Esteller, M. German-Catalan workshop on epigenetics and cancer. Epigenetics 8, 998-1003 (2013).
Yang, B. et al. A novel kind of dimmer (excimer)-induced-AIE compound 2-phenylisothiazolo[5,4-b]pyridin-3(2H)-one as high selective bisulfite anion probe. Tetrahedron 69, 8250-8254 (2013).
Zhou, G., Shi, Q.-s., Huang, X.-m. & Xie, X.-b. Comparison of transcriptomes of wild-type and isothiazolone-resistant Pseudomonas aeruginosa by using RNA-seq. Mol. Biol. Rep. 43, 527-540 (2016).
Zhou, G., Shi, Q.-S., Huang, X.-M., Xie, X.-B. & Chen, Y.-B. Insights into Pseudomonas aeruginosa ATCC9027 Resistance to Isothiazolones Through Proteomics. Microb. Drug Resist. (New Rochelle, NY, U. S.) 21, 140-148 (2015).
Zhou, G., Shi, Q.-s., Ouyang, Y.-s. & Chen, Y.-b. Involvement of outer membrane proteins and peroxide-sensor genes in Burkholderia cepacia resistance to isothiazolone. World J. Microbiol. Biotechnol. 30, 1251-1260 (2014).

## Sheet: 3-Reviews
Cabezas-Cruz, A., Lancelot, J., Caby, S., Oliveira, G. & Pierce, R.J. Epigenetic control of gene function in schistosomes: a source of therapeutic targets? Front. Genet. 5, 1-12 (2014).
Furdas, S.D., Kannan, S., Sippl, W. & Jung, M. Small Molecule Inhibitors of Histone Acetyltransferases as Epigenetic Tools and Drug Candidates. Arch. Pharm. (Weinheim, Ger.) 345, 7-21 (2012).
Jones, P. Development of second generation epigenetic agents. MedChemComm 3, 135-161 (2012).
Ripphausen, P., Stumpfe, D. & Bajorath, J. Analysis of structure-based virtual screening studies and characterization of identified active compounds. Future Med. Chem. 4, 603-613 (2012).
Simon, R.P., Robaa, D., Alhalabi, Z., Sippl, W. & Jung, M. KATching-Up on Small Molecule Modulators of Lysine Acetyltransferases. J. Med. Chem. 59, 1249-1270 (2016).

## Sheet: 3-Vendors
Proactive Intermediates for Research and Development

## Sheet: 4-Total Citations
Casciello, F., Windloch, K., Gannon, F. & Lee, J.S. Functional role of G9a histone methyltransferase in cancer. Front. Immunol. 6, 487/1-487/12 (2015).
Huang, C. et al. Methylene blue increases the amount of HSF1 through promotion of PKA-mediated increase in HSF1-p300 interaction. Int. J. Biochem. Cell Biol. 84, 75-88 (2017).
Kaypee, S. et al. Aberrant lysine acetylation in tumorigenesis: Implications in the development of therapeutics. Pharmacol. Ther. 162, 98-119 (2016).
Lillico, R. et al. Inhibitors of enzymes catalyzing modifications to histone lysine residues: structure, function and activity. Future Med. Chem. 8, 879-897 (2016).
Simon, R.P., Robaa, D., Alhalabi, Z., Sippl, W. & Jung, M. KATching-Up on Small Molecule Modulators of Lysine Acetyltransferases. J. Med. Chem. 59, 1249-1270 (2016).
Wapenaar, H. & Dekker, F.J. Histone acetyltransferases: challenges in targeting bi-substrate enzymes. Clin Epigenetics 8, 59 (2016).
Zhou, X.-Y. et al. The C8 side chain is one of the key functional group of Garcinol for its anti-cancer effects. Bioorg. Chem. 71, 74-80 (2017).

[truncated: 59 more sheets: 4-Reviews, 4-Vendors, 5-Total Citations, 5-Reviews, 5-Vendors, 6-Total Citations, 6-Reviews, 6-Vendors, 7-Total Citations, 7-Reviews, 7-Vendors, 8-Total Citations, 8-Reviews, 8-Vendors, 9-Total Citations, 9-Reviews, 9-Vendors, 10-Total Citatios, 10-Reviews, 10-Vendors …]
